# Supplementary material for: TMEM97/Sigma 2 Receptor Increases Estrogen Receptor α Activity in Promoting Breast Cancer Cell Growth
Source: Cancers (Basel). 2023 Dec 2;15(23):5691. doi: 10.3390/cancers15235691 (PMC10705716; doi:10.3390/cancers15235691)
Supplement: Supplementary file 1 [file cancers-15-05691-s001.zip]

Archive with 1 entries (1 files):
- cancers-2738446-supplementary.pdf
